# Supplementary material for: New Flexible Silicone-Based EEG Dry Sensor Material Compositions Exhibiting Improvements in Lifespan, Conductivity, and Reliability
Source: Sensors (Basel). 2016 Oct 31;16(11):1826. doi: 10.3390/s16111826 (PMC5134485; doi:10.3390/s16111826)
Supplement: Supplementary file 1 [file sensors-16-01826-s001.zip]

Archive with 2 entries (2 files):
- pressure test.mp4
- Acicula SBDS Oz setup.MTS
